# Supplementary material for: Aberrant light sensing and motility in the green alga Chlamydomonas priscuii from the ice-covered Antarctic Lake Bonney
Source: Plant Signal Behav. 2023 Mar 8;18(1):2184588. doi: 10.1080/15592324.2023.2184588 (PMC10012900; doi:10.1080/15592324.2023.2184588)
Supplement: Supplemental Material [file KPSB_A_2184588_SM5352.zip]

Archive with 6 entries (6 files):
- Movie_S4_Cpriscuii_motility.mp4
- Movie_S5_Creinhardtii_motility.mp4
- Movie_S6_ICE_motility.mp4
- Movie_S1_Cpriscuii_motility.mp4
- Movie_S2_Creinhardtii_motility.mp4
- Movie_S3_ICE_motility.mp4
