# Supplementary material for: Aberrant light sensing and motility in the green alga Chlamydomonas priscuii from the ice-covered Antarctic Lake Bonney
Source: Plant Signal Behav. 2023 Mar 8;18(1):2184588. doi: 10.1080/15592324.2023.2184588 (PMC10012900; doi:10.1080/15592324.2023.2184588)
Supplement: Supplemental Material [file KPSB_A_2184588_SM5346.zip]

Archive with 6 entries (6 files):
- REVISED_Supplementary_Table_1_photoreceptor_genes_Jan2023.xlsx
- Supplementary_Figure_1.TIF
- Supplementary_Figure_2.TIF
- Supplementary_Figure_3.TIF
- Supplementary_Figure_4.TIF
- Supplementary_Figure_5.TIF
